# Supplementary material for: Structure of an inactive RNA polymerase II dimer
Source: Nucleic Acids Res. 2021 Sep 16;49(18):10747–55. doi: 10.1093/nar/gkab783 (PMC8501987; doi:10.1093/nar/gkab783)
Supplement: gkab783_Supplemental_Files [file gkab783_supplemental_files.zip]

Archive with 3 entries (3 files):
- Aibara_Dimer_210819_supplementary.pdf
- SupplementaryMovie1.mp4
- SupplementaryMovie2.mp4
